# Supplementary material for: Approximating the semantic space: word embedding techniques in psychiatric speech analysis
Source: Schizophrenia (Heidelb). 2024 Dec 2;10(1):114. doi: 10.1038/s41537-024-00524-7 (PMC11612388; doi:10.1038/s41537-024-00524-7)
Supplement: Supplementary file 2 — Supplementary Table S4 [file 41537_2024_524_MOESM2_ESM.xlsx]

## Sheet: Hoja1
	mean semsim fastText	Coefficient	Std. Error	z	P > |z|	95% CI
	Intercept	0.238	0.005	44.145	0.000	[0.227, 0.248]
	MDD	0.003	0.004	0.611	0.541	[-0.006, 0.011]
	SSD	0.001	0.004	0.208	0.835	[-0.007, 0.009]
	Picture 2	-0.027	0.003	-10.056	0.000	[-0.033, -0.022]
	Picture 4	0.006	0.003	2.151	0.031	[0.000, 0.011]
	Picture 6	0.004	0.003	1.370	0.171	[-0.002, 0.009]
	Content words	-0.000	0.000	-0.369	0.712	[-0.000, 0.000]
	Av sentence length	-0.000	0.000	-1.202	0.230	[-0.001, 0.000]
	max semsim fastText	Coefficient	Std. Error	z	P > |z|	95% CI
	Intercept	0.572	0.019	29.485	0.000	[0.534, 0.611]
	MDD	-0.021	0.013	-1.620	0.105	[-0.047, 0.004]
	SSD	-0.009	0.013	-0.710	0.478	[-0.036, 0.017]
	Picture 2	-0.018	0.013	-1.359	0.174	[-0.044, 0.008]
	Picture 4	0.070	0.013	5.376	0.000	[0.045, 0.096]
	Picture 6	0.043	0.013	3.271	0.001	[0.017, 0.068]
	Content words	0.001	0.000	8.416	0.000	[0.001, 0.002]
	Av sentence length	-0.001	0.001	-1.535	0.125	[-0.002, 0.000]
	min semsim fastText	Coefficient	Std. Error	z	P > |z|	95% CI
	Intercept	0.041	0.005	7.651	0.000	[0.030, 0.051]
	MDD	0.003	0.004	0.856	0.392	[-0.004, 0.010]
	SSD	-0.003	0.004	-0.732	0.464	[-0.010, 0.004]
	Picture 2	-0.015	0.004	-4.135	0.000	[-0.022, -0.008]
	Picture 4	0.003	0.004	0.876	0.381	[-0.004, 0.010]
	Picture 6	-0.002	0.004	-0.678	0.498	[-0.010, 0.005]
	Content words	-0.000	0.000	-9.652	0.000	[-0.000, -0.000]
	Av sentence length	-0.000	0.000	-0.238	0.812	[-0.000, 0.000]
	ssc fastText	Coefficient	Std. Error	z	P > |z|	95% CI
	Intercept	0.549	0.010	53.001	0.000	[0.529, 0.569]
	MDD	-0.006	0.007	-0.812	0.417	[-0.020, 0.008]
	SSD	-0.005	0.007	-0.685	0.493	[-0.019, 0.009]
	Picture 2	0.010	0.007	1.437	0.151	[-0.004, 0.023]
	Picture 4	0.016	0.007	2.346	0.019	[0.003, 0.029]
	Picture 6	0.018	0.007	2.727	0.006	[0.005, 0.031]
	Content words	0.000	0.000	6.038	0.000	[0.000, 0.001]
	Av sentence length	-0.000	0.000	-0.154	0.878	[-0.001, 0.001]
	mean crossing rate fastText	Coefficient	Std. Error	z	P > |z|	95% CI
	Intercept	0.452	0.011	42.236	0.000	[0.431, 0.473]
	MDD	-0.020	0.007	-2.778	0.005	[-0.034, -0.006]
	SSD	-0.008	0.007	-1.172	0.241	[-0.023, 0.006]
	Picture 2	0.005	0.007	0.606	0.545	[-0.010, 0.019]
	Picture 4	0.013	0.007	1.767	0.077	[-0.001, 0.027]
	Picture 6	0.012	0.007	1.560	0.119	[-0.003, 0.026]
	Content words	0.000	0.000	0.457	0.647	[-0.000, 0.000]
	Av sentence length	-0.000	0.000	-0.384	0.701	[-0.001, 0.001]
	autocorrelation fastText	Coefficient	Std. Error	z	P > |z|	95% CI
	Intercept	0.069	0.023	3.018	0.003	[0.024, 0.114]
	MDD	0.037	0.015	2.413	0.016	[0.007, 0.066]
	SSD	0.005	0.016	0.341	0.733	[-0.025, 0.036]
	Picture 2	-0.021	0.016	-1.329	0.184	[-0.052, 0.010]
	Picture 4	-0.046	0.016	-2.931	0.003	[-0.077, -0.015]
	Picture 6	-0.018	0.016	-1.139	0.255	[-0.049, 0.013]
	Content words	0.000	0.000	0.759	0.448	[-0.000, 0.000]
	Av sentence length	0.000	0.001	0.175	0.861	[-0.001, 0.002]
	mean semsim BERT	Coefficient	Std. Error	z	P > |z|	95% CI
	Intercept	0.570	0.004	154.812	0.000	[0.563, 0.577]
	MDD	-0.003	0.003	-1.130	0.258	[-0.009, 0.002]
	SSD	-0.002	0.003	-0.643	0.520	[-0.007, 0.004]
	Picture 2	0.007	0.002	4.225	0.000	[0.004, 0.011]
	Picture 4	0.003	0.002	1.788	0.074	[-0.000, 0.007]
	Picture 6	0.003	0.002	1.574	0.116	[-0.001, 0.006]
	Speech length	-0.000	0.000	-12.866	0.000	[-0.000, -0.000]
	Av sentence length	0.000	0.000	2.464	0.014	[0.000, 0.001]
	max semsim BERT	Coefficient	Std. Error	z	P > |z|	95% CI
	Intercept	0.775	0.007	107.075	0.000	[0.761, 0.789]
	MDD	0.003	0.005	0.600	0.549	[-0.006, 0.012]
	SSD	0.012	0.005	2.375	0.018	[0.002, 0.021]
	Picture 2	0.009	0.005	1.815	0.070	[-0.001, 0.018]
	Picture 4	0.007	0.005	1.471	0.141	[-0.002, 0.017]
	Picture 6	0.014	0.005	2.808	0.005	[0.004, 0.023]
	Speech length	0.000	0.000	5.271	0.000	[0.000, 0.000]
	Av sentence length	0.000	0.000	1.729	0.084	[-0.000, 0.001]
	min semsim BERT	Coefficient	Std. Error	z	P > |z|	95% CI
	Intercept	0.320	0.009	34.496	0.000	[0.302, 0.338]
	MDD	-0.006	0.006	-0.872	0.383	[-0.018, 0.007]
	SSD	-0.006	0.006	-0.962	0.336	[-0.019, 0.006]
	Picture 2	0.009	0.006	1.639	0.101	[-0.002, 0.021]
	Picture 4	0.001	0.006	0.093	0.926	[-0.011, 0.012]
	Picture 6	0.003	0.006	0.591	0.555	[-0.008, 0.014]
	Speech length	-0.000	0.000	-10.929	0.000	[-0.000, -0.000]
	Av sentence length	-0.000	0.000	-0.385	0.700	[-0.001, 0.001]
	ssc BERT	Coefficient	Std. Error	z	P > |z|	95% CI
	Intercept	2.473	0.068	36.402	0.000	[2.340, 2.607]
	MDD	-0.010	0.053	-0.182	0.856	[-0.113, 0.094]
	SSD	-0.122	0.054	-2.271	0.023	[-0.228, -0.017]
	Picture 2	-0.222	0.031	-7.244	0.000	[-0.283, -0.162]
	Picture 4	-0.082	0.030	-2.694	0.007	[-0.141, -0.022]
	Picture 6	-0.139	0.030	-4.559	0.000	[-0.198, -0.079]
	Speech length	-0.000	0.000	-1.465	0.143	[-0.001, 0.000]
	Av sentence length	-0.001	0.002	-0.435	0.663	[-0.005, 0.003]
	mean crossing rate BERT	Coefficient	Std. Error	z	P > |z|	95% CI
	Intercept	0.449	0.007	60.003	0.000	[0.435, 0.464]
	MDD	-0.006	0.005	-1.174	0.240	[-0.016, 0.004]
	SSD	-0.009	0.005	-1.713	0.087	[-0.019, 0.001]
	Picture 2	-0.003	0.004	-0.728	0.467	[-0.012, 0.006]
	Picture 4	-0.016	0.004	-3.538	0.000	[-0.025, -0.007]
	Picture 6	-0.008	0.004	-1.740	0.082	[-0.017, 0.001]
	Speech length	-0.000	0.000	-4.430	0.000	[-0.000, -0.000]
	Av sentence length	0.000	0.000	0.351	0.725	[-0.000, 0.001]
	autocorrelation BERT	Coefficient	Std. Error	z	P > |z|	95% CI
	Intercept	0.142	0.018	7.724	0.000	[0.106, 0.178]
	MDD	0.016	0.013	1.217	0.224	[-0.010, 0.042]
	SSD	0.023	0.013	1.725	0.084	[-0.003, 0.050]
	Picture 2	0.004	0.010	0.400	0.689	[-0.016, 0.024]
	Picture 4	0.037	0.010	3.701	0.000	[0.018, 0.057]
	Picture 6	0.010	0.010	1.005	0.315	[-0.010, 0.030]
	Speech length	0.000	0.000	5.892	0.000	[0.000, 0.000]
	Av sentence length	0.001	0.001	0.986	0.324	[-0.001, 0.002]
