# Supplementary material for: Approximating the semantic space: word embedding techniques in psychiatric speech analysis
Source: Schizophrenia (Heidelb). 2024 Dec 2;10(1):114. doi: 10.1038/s41537-024-00524-7 (PMC11612388; doi:10.1038/s41537-024-00524-7)
Supplement: Supplementary file 3 — Supplementary Table S8 [file 41537_2024_524_MOESM3_ESM.xlsx]

## Sheet: Hoja1
	3D volume of convex hull	Coefficient	Std. Error	z	P > |z|	95% CI
	Intercept	5.258	0.403	13.042	0.000	[4.467, 6.048]
	MDD	-0.366	0.350	-1.046	0.295	[-1.051, 0.319]
	SSD	-0.321	0.353	-0.911	0.362	[-1.012, 0.370]
	Picture 2	0.080	0.273	0.293	0.770	[-0.454, 0.614]
	Picture 4	0.192	0.272	0.706	0.480	[-0.341, 0.724]
	Picture 6	0.345	0.272	1.268	0.205	[-0.188, 0.877]
	Sentences	0.155	0.016	9.642	0.000	[0.123, 0.186]
	4D volume of convex hull	Coefficient	Std. Error	z	P > |z|	95% CI
	Intercept	3.537	0.485	7.292	0.000	[2.586, 4.487]
	MDD	-0.497	0.406	-1.224	0.221	[-1.293, 0.299]
	SSD	-0.846	0.409	-2.067	0.039	[-1.648, -0.044]
	Picture 2	0.456	0.345	1.322	0.186	[-0.220, 1.132]
	Picture 4	0.802	0.345	2.326	0.020	[0.126, 1.478]
	Picture 6	0.793	0.344	2.305	0.021	[0.119, 1.467]
	Sentences	0.270	0.019	13.925	0.000	[0.232, 0.308]
	5D volume of convex hull	Coefficient	Std. Error	z	P > |z|	95% CI
	Intercept	-1.905	0.759	-2.508	0.012	[-3.393, -0.416]
	MDD	-0.256	0.643	-0.398	0.690	[-1.517, 1.005]
	SSD	-1.426	0.647	-2.205	0.027	[-2.693, -0.158]
	Picture 2	0.717	0.513	1.397	0.162	[-0.289, 1.723]
	Picture 4	0.722	0.512	1.412	0.158	[-0.280, 1.725]
	Picture 6	0.810	0.509	1.591	0.112	[-0.188, 1.808]
	Sentences	0.487	0.031	15.935	0.000	[0.427, 0.547]
	6D volume of convex hull	Coefficient	Std. Error	z	P > |z|	95% CI
	Intercept	-10.965	1.110	-9.874	0.000	[-13.141, -8.788]
	MDD	-0.732	0.964	-0.760	0.447	[-2.622, 1.157]
	SSD	-2.689	0.969	-2.775	0.006	[-4.589, -0.790]
	Picture 2	1.097	0.715	1.535	0.125	[-0.304, 2.498]
	Picture 4	1.390	0.713	1.950	0.051	[-0.007, 2.786]
	Picture 6	0.993	0.709	1.400	0.162	[-0.397, 2.383]
	Sentences	0.781	0.045	17.484	0.000	[0.693, 0.868]
	7D volume of convex hull	Coefficient	Std. Error	z	P > |z|	95% CI
	Intercept	-18.030	1.217	-14.809	0.000	[-20.416, -15.644]
	MDD	0.289	0.999	0.289	0.772	[-1.670, 2.248]
	SSD	-2.673	1.004	-2.662	0.008	[-4.640, -0.705]
	Picture 2	-0.008	0.800	-0.010	0.992	[-1.576, 1.560]
	Picture 4	0.903	0.806	1.121	0.262	[-0.676, 2.482]
	Picture 6	0.675	0.805	0.839	0.402	[-0.902, 2.251]
	Sentences	0.918	0.049	18.848	0.000	[0.822, 1.013]
	8D volume of convex hull	Coefficient	Std. Error	z	P > |z|	95% CI
	Intercept	-28.209	1.350	-20.892	0.000	[-30.856, -25.563]
	MDD	0.709	1.063	0.667	0.504	[-1.374, 2.793]
	SSD	-2.269	1.076	-2.109	0.035	[-4.378, -0.161]
	Picture 2	1.263	0.885	1.428	0.153	[-0.471, 2.997]
	Picture 4	1.801	0.892	2.018	0.044	[0.052, 3.549]
	Picture 6	1.129	0.891	1.267	0.205	[-0.617, 2.876]
	Sentences	1.108	0.054	20.438	0.000	[1.002, 1.214]
	9D volume of convex hull	Coefficient	Std. Error	z	P > |z|	95% CI
	Intercept	-39.177	1.579	-24.817	0.000	[-42.271, -36.083]
	MDD	0.564	1.236	0.457	0.648	[-1.858, 2.987]
	SSD	-2.031	1.248	-1.627	0.104	[-4.477, 0.416]
	Picture 2	0.825	0.990	0.833	0.405	[-1.116, 2.766]
	Picture 4	1.554	0.990	1.569	0.117	[-0.387, 3.495]
	Picture 6	-0.089	0.987	-0.090	0.928	[-2.023, 1.845]
	Sentences	1.340	0.065	20.755	0.000	[1.213, 1.466]
